# Supplementary material for: Clinical Impact of High Throughput Sequencing on Liquid Biopsy in Advanced Solid Cancer
Source: Curr Oncol. 2022 Mar 10;29(3):1902–18. doi: 10.3390/curroncol29030155 (PMC8947301; doi:10.3390/curroncol29030155)
Supplement: Supplementary file 1 [file curroncol-29-00155-s001.zip]

Archive with 2 entries (2 files):
- Supplementary Materials-Figure S3.xlsx
- Supplementary Materials_reviewed.pdf
