# Supplementary material for: Clinical Impact of High Throughput Sequencing on Liquid Biopsy in Advanced Solid Cancer
Source: Curr Oncol. 2022 Mar 10;29(3):1902–18. doi: 10.3390/curroncol29030155 (PMC8947301; doi:10.3390/curroncol29030155)
Supplement: Supplementary file 1 [file curroncol-29-00155-s001.zip › Supplementary Materials-Figure S3.xlsx]

## Sheet: Figure S3
	Figure S3 : Incidence of molecular alterations according to tumor type. Percentage of patients with an alteration of a molecular pathway per cancer type is color-coded as indicated on the labels on the right of the graph. Molecular alterations noted in bold are actionable molecular alterations.
		All cancer %	LUNG	MELANOMA	BREAST	PANCREAS	COLORECTAL	SARCOMA	ENDOMETRIAL	STOMACH	OVARIAN	PROSTATE	MESOTHELIOMA	KIDNEY	OESOPHAGUS	CHOLANGIOCARCINOMA	THYMOMA	HEAD AND NECK	BRAIN	CERVIX	URINARY TRACTUS	ADRENAL CORTICAL	THYROID
	N	179	83	20	18	12	6	5	5	5	4	3	3	2	2	2	2	2	2	1	1	1	1		Frequency
	TP53	0.516667
	KRAS non-G12C	0.116667																								0
	DNMT3A	0.111111																								] 0% - 3% ]
	CHEK2	0.1																								] 3% - 5% ]
	PIK3CA	0.0944444																								] 5% - 10% ]
	ATM	0.0666667																								] 10% - 25% ]
	NF1	0.0611111																								] 25% - 50% ]
	TERT promoter	0.0555556																								] 50%
	CDKN2A/B	0.0555556
	STK11	0.0555556
	ARID1A	0.05
	BRCA1/2	0.05
	PTEN	0.0444444
	APC	0.0444444
	NRAS	0.0444444
	TET2	0.0444444
	EGFR	0.0444444
	BRAF non V600	0.0333333
	MYC	0.0277778
	FGFR1 amplification	0.0277778
	KRAS G12C	0.0277778
	BRAF V600	0.0277778
	ASXL1	0.0277778
	SETD2	0.0222222
	ERBB2	0.0222222
	PALB2	0.0222222
	CDH1	0.0222222
	ERBB2 amplification	0.0222222
	CCND1	0.0222222
	FGF3	0.0222222
	BCORL1	0.0222222
	EFGR amplification	0.0222222
	NOTCH1/2/3	0.0222222
	MLL2	0.0222222
	EML4-ALK fusion	0.0222222
	RB1	0.0166667
	IDH1/2	0.0166667
	FGF19	0.0166667
	FLT3	0.0166667
	PTPN11	0.0166667
	SF3B1	0.0166667
	AR	0.0166667
	MUTYH	0.0166667
	CBL	0.0166667
	SMAD4	0.0166667
	CTNNB1	0.0166667
	MET amplification	0.0166667
	NSD3	0.0166667
	ZNF703	0.0166667
	JAK2	0.0166667
	HRAS	0.0166667
	CREBBP	0.0166667
	RAD21	0.0166667
	MSH6	0.0111111
	FGF4	0.0111111
	DIS3	0.0111111
	BARD1	0.0111111
	MAP2K1	0.0111111
	RET	0.0111111
	ESR1	0.0111111
	AURKA	0.0111111
	MAP3K1	0.0111111
	GATA3	0.0111111
	GNA11	0.0111111
	RAF1	0.0111111
	GNAS	0.0111111
	KEAP1	0.0111111
	MSH3	0.0111111
	SMARCA4	0.0111111
	CDK12	0.0111111
	PBRM1	0.00555556
	CDK8	0.00555556
	FGFR3	0.00555556
	PIK3C2G	0.00555556
	FGF10	0.00555556
	FGF14	0.00555556
	RICTOR	0.00555556
	CUL4A	0.00555556
	IRS2	0.00555556
	ETV6	0.00555556
	PDGFRB	0.00555556
	TMPRSS2-ERG fusion	0.00555556
	EPHB1	0.00555556
	ACVR1B	0.00555556
	NTRK1	0.00555556
	MET-ST7 fusion	0.00555556
	GNAQ	0.00555556
	MCL1	0.00555556
	FBXW7	0.00555556
	ZNF217	0.00555556
	TSC1	0.00555556
	TBX3	0.00555556
	CD79	0.00555556
	EP300	0.00555556
	MAF	0.00555556
	SPEN	0.00555556
	PRDM1	0.00555556
	CBFB	0.00555556
	FGFR3-TACC3 fusion	0.00555556
	BAP1	0.00555556
	CTCF	0.00555556
	MITF	0.00555556
	MET exon 14	0.00555556
	FGFR2	0.00555556
	AKT1	0.00555556
	MTOR	0.00555556
	MDM4	0.00555556
	BRD4	0.00555556
	FGF12	0.00555556
	PRKCI	0.00555556
	WT1	0.00555556
	WHSC1	0.00555556
	ATR	0.00555556
	GRM3	0.00555556
	REL	0.00555556
	INPP44B	0.00555556
	KEL	0.00555556
	NFE2L2	0.00555556
	KDM5C	0.00555556
	SDHA	0.00555556
	ROS1-CD74 fusion	0.00555556
	ROS1-FGD6 fusion	0.00555556
	RNF43	0.00555556
	ARAF	0.00555556
	ALOX12B	0
